# Supplementary material for: Respiratory syncytial virus-neutralizing serum antibody titers in infants following palivizumab prophylaxis with an abbreviated dosing regimen
Source: PLoS One. 2017 Apr 24;12(4):e0176152. doi: 10.1371/journal.pone.0176152 (PMC5402955; doi:10.1371/journal.pone.0176152)
Supplement: S1 Table — A, B and C: Subtables with individual deidentified data including NT95 values, relevant clinical and demographic characteristics of infants who received palivizumab (A) as well as of control groups of infants ≤12 months of age (B) and healthy adults (C) and who did not receive any palivizumab. (XLS) [file pone.0176152.s001.xls]

## Sheet: Supplementary Table S1A
Supplementary Table S1A. Individual deidentified data including NT95 values, clinical and demographic characteristics of infants who received palivizumab.
NT95 (reciprocal of dilution)	Age at sample collection (months)	Gender	Reason for referral	No of doses received	Time since final dose (days)
32	8	male	Other	4	29
48	8	male	BPD	2	32
16	7	female	CF	4	35
48	10	male	CF	4	51
48	8	male	BPD	1	43
16	23	male	CF	4	59
24	5	male	GA 29 to <35 weeks#	3	70
24	5	female	GA 29 to <35 weeks#	3	70
32	6	female	CHD	4	63
32	9	female	GA <29 weeks	4	59
64	16	female	CHD	5*	28
64	5	female	CHD	4	61
64	5	female	GA <29 weeks	4	38
48	5	male	GA <29 weeks	4	38
32	3	female	GA 29 to <35 weeks#	3	36
64	8	female	BPD	4	41
48	18	male	Other	4	58
32	4	male	GA 29 to <35 weeks#	3	49
12	18	female	CHD	4	50
384	28	female	Other	4	59
16	7	female	BPD	4	69
24	8	female	GA <29 weeks	4	64
24	6	male	GA <29 weeks	3	47
24	8	female	BPD	4	74
32	15	male	CF	4	49
16	24	male	Other	4	79
24	6	male	GA <29 weeks	4	64
32	4	male	CHD	3	61
24	20	male	Other	4	76
12	15	male	CF	4	63
64	11	male	CHD	3	42
48	7	male	BPD	4	52
16	10	male	GA <29 weeks	4	105
NT95: neutralizing titer, designated by the highest serum dilution in the well where ≥95% reduction of the initial infection dose was observed; BPD: bronchopulmonary dysplasia; GA: gestational age; CHD: congenital heart disease; CF: cystic fibrosis; #, infants with a risk factor score ≥42 points; *, infant received a 5th post-operative dose following cardiac surgery and prior to serum collection

## Sheet: Supplementary Table S1B
Supplementary Table S1B. Individual deidentified data including NT95 values and demographic characteristics of control infants who did not receive palivizumab.
NT95 (reciprocal of dilution)	Age at sample collection (months)	Gender
≤4	11	male
24	12	male
64	12	female
48	11	female
≤4	12	female
32	6	male
≤4	5	female
8	6	male
24	6	male
≤4	4	male
64	7	male
≤4	6	female
≤4	8	male
256	1	female
32	3	female
≤4	10	male
6	3	female
16	4	male
12	12	male
≤4	9	male
16	11	female
128	12	female
8	5	male
12	2	female
NT95: neutralizing titer, designated by the highest serum dilution in the well where ≥95% reduction of the initial infection dose was observed

## Sheet: Supplementary Table S1C
Supplementary Table S1C. Individual deidentified data including NT95 values and demographic characteristics of adult control subjects.
NT95 (reciprocal of dilution)	Age at sample collection (years)	Gender
128	48	female
512	37	male
96	ND	ND
48	35	male
128	28	female
96	21	male
256	34	male
256	34	male
32	46	female
80	30	female
96	31	female
24	23	female
32	ND	ND
32	23	female
128	29	male
64	22	female
32	44	female
384	42	male
128	ND	female
128	37	female
128	29	male
96	33	female
256	35	male
NT95: neutralizing titer, designated by the highest serum dilution in the well where ≥95% reduction of the initial infection dose was observed; ND: not determined
